# Supplementary material for: Clinical and Imaging Features of Aortic Penetrating Atherosclerotic Ulcers: A Systematic Review and Meta-Analysis
Source: J Clin Med. 2026 Feb 3;15(3):1200. doi: 10.3390/jcm15031200 (PMC12897750; doi:10.3390/jcm15031200)
Supplement: Supplementary file 1 [file jcm-15-01200-s001.zip]

Archive with 3 entries (3 files):
- jcm-4071923-PRISMA_2020_checklist.pdf
- jcm-4071923-Table S1.xlsx
- jcm-4071923-supplementary figures.pdf
