# Supplementary material for: Clinical and Imaging Features of Aortic Penetrating Atherosclerotic Ulcers: A Systematic Review and Meta-Analysis
Source: J Clin Med. 2026 Feb 3;15(3):1200. doi: 10.3390/jcm15031200 (PMC12897750; doi:10.3390/jcm15031200)
Supplement: Supplementary file 1 [file jcm-15-01200-s001.zip › jcm-4071923-Table S1.xlsx]

## Sheet: Sheet1
First author	year	country	Age (Mean/Range)	Modality for diagnosis						Study Type	ECG gated CT	No. slice CT(mm)	Sample size	Male	Past Medical History									NO. symptomatic	Associated Complication				Distant Aortic disease (AA/AD)		Lesion location				Complication after treatment												Types of Treatment
				Angiography	Echo	CT	Aortography	Sonography	MRI						COPD	Smoking	PAD	HLP	HTN	CAD	DM	MI	RI		thrombosed	IMH	Ruptured	AA	AD	AA	Ascending	Arch	DTA	Abd aorta	Aortic rupture	Endoleak	Type 1	Type 2	Type 3	Type 4	aneurysm	Stroke	MI	Dissection	Lymphatic fistula	Thrombosis	EVAR	open	Hybrid
Harris	1994	USA	74	0	0	17	5	0	9	R	yes	NA	18	10	NA	NA	NA	NA	14	13	5	NA	5	6	0	0	0	9	0	17	0	1	18	10	0	0	0	0	0	0	6	0	0	0	0	0	0	1	0
Vilacosta	1998	Spain	65	0	12	0	0	0	0	P	NA	NA	12	12	NA	10	NA	7	0	6	0	1	0	12	4	1	0	2	4	0	2	3	7	0	NA	NA	0	0	0	0	NA	NA	NA	NA	NA	NA	0	5	0
Coady	1998	USA	76.6 ± 7	Y	Y	Y	0	0	Y	R	NA	NA	15	8	NA	NA	NA	NA	15	6	NA	NA	4	15	0	0	6	0	0	6	2	2	11	0	6	0	0	0	0	0	0	0	0	0	0	0	0	4	0
Coady	1999	USA	73.9	3	15	17	0	0	10	R	NA	NA	19	9	12	NA	NA	NA	18	7	3	0	5	19	NA	2	8	0	0	8	2	0	17	0	0	0	0	0	0	0	0	0	0	0	0	0	0	8	0
Hayashi	2000	Japan	71.91	0	0	12	0	0	0	P	NA	NA	12	11	NA	NA	NA	NA	NA	NA	NA	NA	NA	NA	0	0	2	0	0	6	0	0	11	1	4	0	0	0	0	0	0	0	0	0	0	0	0	4	0
Tittle	2001	USA	72	NA	NA	NA	NA	0	NA	R	NA	NA	26	10	NA	NA	NA	NA	NA	NA	NA	NA	NA	26	0	0	10	0	0	0	12	0	14	0	1	0	0	0	0	0	0	1	2	7	0	0	17	0	0
Ganaha	2002	USA	71±8.9	Y	Y	Y	0	0	Y	R	NA	NA	34	15	NA	NA	NA	NA	26	NA	NA	NA	NA	34	0	34	0	13	0	0	1	4	19	1	3	0	0	0	0	0	3	1	1	3	0	0	6	11	0
Demers	2004	USA	70±8	0	0	18	0	0	0	R	NA	NA	26	18	13	18	NA	NA	20	8	0	0	3	26	0	0	0	0	0	0	0	0	26	0	0	2	2	0	0	0	0	1	0	0	0	0	12	0	14
Cho	2004	USA	72±9	0	0	105	0	0	0	R	NA	NA	105	73	25	81	NA	NA	98	48	0	0	22	79	0	85	0	0	0	64	0	9	99	0	0	0	0	0	0	0	26	0	0	0	0	0	0	29	0
Eggebrecht	2006	Germany	69.1 ± 7.8	Y	Y	Y	Y	0	Y	P	NA	NA	22	16	1	NA	NA	NA	22	12	NA	0	9	14	0	13	3	12	0	0	0	3	13	6	0	1	1	0	0	0	0	1	0	0	0	0	22	0	0
Brinster	2006	USA	73 ± 12	0	0	21	0	0	0	P	NA	NA	21	7	4	6	NA	10	16	4	4	1	2	21	0	0	4	0	0	0	0	0	21	0	0	0	0	0	0	0	0	0	0	0	0	1	21	0	0
Piffaretti	2006	Italy	73±7	0	0	13	0	0	0	R	NA	NA	13	12	3	NA	6	1	13	2	5	0	2	10	5	0	0	0	0	6	0	0	0	13	0	0	0	0	0	0	0	1	0	0	0	0	13	0	0
Dalainas	2007	Italy	68.6 ± 8.2	0	Y	Y	Y	0	0	P	yes	NA	18	16	5	11	NA	9	18	5	3	0	2	18	0	4	2	0	0	0	0	0	16	2	0	1	0	1	0	0	1	0	0	2	0	0	18	0	0
Pauls	2007	Germany	74	0	0	12	0	0	0	P	NA	NA	12	9	NA	4	NA	NA	11	NA	2	1	3	12	0	12	0	11	0	3	0	0	12	0	0	2	NA	NA	NA	NA	0	0	0	1	0	0	12	0	0
Botta	2008	Italy	71.8± 7.2	Y	Y	Y	0	0	Y	P	NA	NA	19	14	13	7	NA	NA	16	0	0	0	7	7	0	0	7	0	0	0	0	0	26	0	0	3	1	2	0	0	0	0	0	0	0	0	19	0	0
Geisbüsch	2008	Germany	70	0	0	Y	0	0	Y	P	NA	NA	48	32	10	34	NA	NA	48	21	13	17	9	31	0	7	0	4	3	0	0	10	29	17	2	11	3	6	0	2	0	2	5	0	0	0	41	1	6
Gottardi	2008	Austria	66	0	0	27	0	0	0	P	NA	NA	27	22	11	NA	16	NA	NA	NA	3	11	7	NA	0	0	7	0	0	0	0	5	22	0	0	2	2	0	0	0	0	1	3	0	0	0	19	0	8
D’Souza	2009	USA	67	0	Y	Y	0	0	Y	P	NA	NA	20	13	3	12	NA	13	17	0	2	0	1	10	0	7	2	0	0	0	0	0	20	0	0	3	1	2	0	0	0	0	0	0	0	0	20	0	0
Girn	2009	UK	71	0	1	9	0	0	1	R	NA	1.25	11	7	NA	NA	NA	NA	11	NA	NA	NA	NA	11	0	6	7	4	11	0	0	2	9	0	1	0	0	0	0	0	0	0	0	0	0	0	11	0	0
Patel	2010	USA	72.2± 10.6	0	0	37	0	0	0	R	NA	NA	37	16	16	20	8	NA	31	22	3	NA	NA	NA	0	0	15	0	0	0	NA	14	13	NA	4	4	NA	NA	NA	NA	2	2	0	2	0	0	37	0	0
Hyhlik-Durr	2010	Germany	48-85	Y	Y	Y	0	0	Y	R	NA	NA	20	17	1	13	NA	NA	19	8	8	6	4	5	0	0	0	1	0	1	0	0	2	20	0	4	0	3	1	0	0	4	0	1	1	16	4	0	0
Czerny	2011	Austria	67	0	0	Y	0	0	0	R	NA	NA	72	51	20	NA	7	NA	68	23	9	0	10	NA	0	0	26	0	0	0	0	30	39	1	0	8	4	2	1	1	0	0	0	0	0	0	71	0	1
Shin	2011	USA	62.7	0	0	15	0	0	0	R	NA	1.25	15	8	NA	1	NA	3	12	0	3	0	1	13	0	14	0	3	3	0	0	1	13	1	0	2	0	2	0	0	0	0	0	0	0	0	15	0	0
Romanowski	2012	Poland	68 ± 8.4	0	0	21	0	7	0	P	NA	NA	28	22	NA	NA	9	NA	26	12	NA	NA	NA	7	0	0	1	12	0	0	0	0	6	22	0	2	1	1	0	0	0	0	0	0	0	1	26	2	0
Nathan	2012	USA	73.2±8.9	0	0	315	0	0	0	R	NA	NA	315	234	NA	NA	NA	161	283	153	0	0	0	69	0	56	16	108	0	0	0	28	240	120	NA	NA					NA	NA	NA	NA	NA	NA	30	10	0
Patel	2012	USA	70.7 ± 9.1	NA	NA	NA	NA	NA	NA	R	NA	NA	95	44	37	54	20	NA	80	47	12	15	NA	NA	0	41	34	10	0	0	0	48	25	0	5	3	1	2	0	0	0	8	1	1	0	0	58	37	0
Georgiadis	2012	Greece	70	0	0	19	0	0	0	P	NA	NA	19	18	1	7	9	11	18	11	3	0	1	14	0	0	6	1	0	0	0	0	4	25	0	2	1	1	0	0	0	0	0	0	0	0	19	0	0
Taguchi	2014	Japan	73.4 ± 9.7	0	Y	Y	0	0	0	R	NA	NA	30	12	NA	5	NA	NA	28	0	4	6	0	NA	0	30	0	0	0	0	NA	NA	NA	NA	NA	NA					NA	NA	NA	NA	NA	NA	NA	NA	NA
Taher	2015	Austria	69	0	0	12	0	0	0	P	NA	NA	12	9	NA	NA	NA	NA	NA	NA	NA	NA	NA	4	0	0	3	0	0	0	0	0	0	12	0	1	1	0	0	0	0	1	0	0	0	0	10	0	2
Chou	2015	USA	71.4± 10	0	0	Y	0	0	Y	R	NA	NA	53	23	NA	19	NA	27	48	18	0	0	6	NA	0	25	17	0	0	0	4	0	49	0	5	0	0	0	0	0	0	0	0	2	0	0	NA	23	0
Gifford	2015	USA	73.7	0	0	77	0	0	0	R	NA	NA	77	42	NA	58	NA	56	51	20	7	NA	NA	20	0	5	3	0	0	0	0	0	40	37	1	5	0	5	0	0	0	0	1	0	0	0	32	1	0
Janosy	2015	Germany	69.1±11.5	0	37	44	0	22	0	R	NA	NA	63	40	17	29	13	NA	57	39	13	0	21	42	0	30	22	0	0	0	0	11	43	9	0	5	NA	NA	NA	NA	0	1	0	0	0	0	63	0	0
Wada	2016	Japan	71.0 ± 8.64	0	0	Y	0	0	0	R	NA	NA	10	8	NA	7	NA	9	9	0	2	0	0	NA	8	0	0	6	4	0	1	0	2	7	NA	NA					NA	NA	NA	NA	NA	NA	NA	NA	NA
Flohr	2016	USA	71.6 ± 10.5	0	0	53	0	0	0	R	NA	NA	53	35	20	43	20	41	49	NA	11	21	3	NA	0	0	0	7	0	0	0	0	0	53	NA	NA					NA	NA	NA	NA	NA	NA	NA	1	NA
Flohr	2016	USA	70.7 ± 10.0	0	0	34	0	0	0	R	NA	NA	34	28	6	24	18	NA	28	15	9	11	4	NA	1	0	0	3	3	21	0	0	0	34	NA	NA					NA	NA	NA	NA	NA	NA	NA	NA	NA
Gabel	2018	USA	72.9 ± 11.7	2	0	95	0	0	9	R	NA	NA	106	NA	7	NA	NA	NA	78	44	NA	0	12	49	0	12	4	10	12	43	0	57	24	25	NA	0	0	0	0	0	3	0	0	2	0	0	10	3	0
Liu	2018	China	58 ± 7.6	0	0	28	0	0	0	P	NA	N	28	21	NA	19	NA	3	24	5	NA	NA	NA	28	0	28	0	0	0	0	0	0	28	0	0	2	0	2	0	0	0	0	0	0	0	0	28	0	0
Piffaretti	2019	Italy	73±9	0	0	37	0	0	0	P	NA	NA	37	24	16	NA	NA	20	35	10	6	NA	5	15	0	14	4	13	0	0	0	16	21	0	0	1	1	0	0	0	0	0	0	2	0	0	35	0	2
Salim	2019	UK	72.2	0	0	43	0	0	0	R	NA	NA	43	26	NA	23	NA	NA	31	24	10	NA	16	37	0	0	0	43	0	0	0	11	32	9	0	2	1	0	1	0	0	0	0	0	0	0	17	1	0
Yang	2020	China	65.21±10.09	0	0	109	0	0	0	R	NA	NA	109	87	NA	78	NA	NA	88	37	10	NA	NA	NA	0	0	0	0	0	0	0	33	72	4	0	0	0	0	0	0	0	2	0	15	0	0	NA	NA	NA
Kruszyna	2020	Poland	67	0	0	24	0	0	0	P	NA	NA	24	13	NA	13	20	18	20	12	6	NA	4	20	0	0	0	0	0	0	0	0	0	24	0	0	0	0	0	0	1	0	0	0	0	0	24	0	0
Illuminati	2020	Italy	66	0	0	0	0	13	0	R	NA	NA	13	10	9	6	1	3	11	3	4	0	0	NA	0	0	0	0	0	0	0	0	13	0	0	1	0	1	0	0	0	0	0	0	0	0	13	0	0
Jiang	2020	China	66.66 ± 11.9	0	0	138	0	0	0	R	NA	NA	138	105	3	27	NA	30	105	19	16	NA	1	NA	0	58	5	13	6	0	0	48	81	9	0	9	9	0	0	0	1	1	0	0	0	1	138	0	0
DeCarlo	2021	USA	75.5±9.8	0	0	273	0	0	0	P	NA	NA	273	181	93	116	NA	186	219	160	71	78	57	0	0	7	0	11	6	69	4	9	147	113	1	0	0	0	0	0	4	0	0	0	0	0	6	1	NA
Li	2021	China	51.6 ± 5.9	0	0	21	0	0	0	R	NA	NA	21	15	3	NA	NA	7	15	3	1	NA	NA	21	0	21	0	0	0	0	0	0	21	0	2	1	1	0	0	0	0	0	0	1	0	0	21	0	0
Stana	2021	Germany	73.9 ± 7.05	0	0	40	0	0	0	R	NA	NA	40	25	4	NA	16	NA	29	12	9	11	12	11	0	0	2	0	0	0	0	0	0	0	1	4	0	4	0	0	1	0	0	0	0	0	40	0	0
Huang	2022	China	71 ± 15.5	0	0	25	0	0	0	R	NA	NA	25	19	5	NA	NA	NA	14	2	2	NA	4	9	0	9	0	0	0	0	0	25	0	0	0	1	1	0	0	0	0	1	0	0	0	2	25	0	0
Squizzato	2022	Italy	76.1 ± 9.2	Y	0	Y	0	Y	Y	R	NA	NA	28	15	NA	NA	NA	NA	NA	NA	NA	NA	NA	NA	NA	NA	NA	NA	NA	NA	NA	NA	NA	NA	NA	NA					NA	NA	NA	NA	NA	NA	3	NA	NA
Zhang	2022	China	70.60 ± 8.27	0	0	15	0	0	0	R	NA	NA	15	12	NA	4	NA	NA	13	8	4	NA	NA	8	0	5	0	0	0	6	0	3	8	6	0	0	0	0	0	0	0	0	0	0	0	1	15	0	0
Murana	2022	Italy	72.0 ± 8.1	0	0	73	0	0	0	R	NA	NA	73	58	18	NA	9	NA	63	23	11	NA	0	NA	0	13	0	0	0	47	0	73	0	0	0	16	0	4	NA	8	0	0	0	0	0	0	73	0	0
Gallitto	2022	Italy	78 ± 6	0	0	45	0	0	0	P	NA	NA	45	38	11	10	5	32	40	15	14	NA	15	10	0	0	9	31	0	0	0	0	0	68	0	2	2	0	0	0	0	0	0	0	0	0	45	0	0
Massoni	2023	Italy	77.6 ± 7	0	0	73	0	0	0	R	NA	NA	73	62	37	NA	8	45	65	27	18	NA	21	22	0	18	16	0	0	0	0	0	0	73	0	1	1	0	0	0	0	0	0	0	0	1	73	0	0
Hatzal	2023	Germany	NA	NA	NA	NA	NA	NA	NA	R	NA	NA	405	316	39	82	81	90	311	141	88	80	42	41	0	0	3	13	0	0	0	0	0	405	0	29	2	26	1	0	0	1	2	0	0	0	404	1	0
Gallo	2023	Switzerland	75.1±6.8	0	0	23	0	0	0	R	NA	NA	23	15	NA	13	5	20	23	NA	12	NA	NA	NA	0	0	0	0	0	0	NA	NA	NA	0	0	1	1	0	0	0	0	0	0	0	0	0	23	0	0
Kupferthaler	2023	Austria	71.35 ± 8.06	0	0	40	0	0	0	R	NA	NA	40	29	9	6	11	18	37	10	9	NA	10	0	0	0	0	0	0	0	0	0	0	0	0	0	0	0	0	0	0	1	0	1	0	0	40	0	0
Bellomo	2023	USA	72.65 ± 11.44	0	0	53	0	0	0	R	NA	NA	53	24	12	18	NA	36	49	33	7	14	12	NA	0	0	0	0	0	0	8	0	39	6	NA	NA					NA	NA	NA	1	NA	NA	NA	NA	NA
													3023																							131	37	64	4	11							1629	143	33
[truncated: 31 more columns]
